# Supplementary material for: One bout of neonatal inflammation impairs adult respiratory motor plasticity in male and female rats
Source: eLife. 2019 Mar 22;8:e45399. doi: 10.7554/eLife.45399 (PMC6464604; doi:10.7554/eLife.45399)
Supplement: Figure 4—source data 1. [file elife-45399-fig4-data1.xlsx]

## Sheet: Sheet1
	IL-6			IL-1B			COX2			TNFa			iNOS
	Saline	LPS		Saline	LPS		Saline	LPS		Saline	LPS		Saline	LPS
	1.85079	0.444767		1.14546	0.637231		0.542252	0.265016		0.583397			0.696517	0.515619
	1.22032	0.95532		0.504903	0.537004		0.478609	0.252324		0.855066			1.03401	0.384214
	0.447695	0.838863		0.966405	0.919271		0.455055	0.356352		1.42025	0.508581		1.16297	0.722749
	0.804717	0.629036		1.30402	0.585263		14.0025	0.141617		1.29992			1.74915	0.515143
		1.13309			1.82671			0.857855			1.94391			1.7236
		0.457471			1.22577			8.88203			1.08472			1.36013
	2.06077			0.670469			0.533783						0.747764
	2.62766	0.60536		1.12602	0.694485		0.502447	0.387779					0.549842	0.741281
	0.45004	1.78279		1.21132	1.01938		0.308688	0.554477		1.08582	0.90435		1.0527	0.952503
	0.504303	1.42864		1.50032	0.960359		7.30423	0.539885			1.11152		1.57704	0.888749
		0.293582			0.730895			0.317044			0.471056			0.776319
		0.388456			1.59194			9.70879			0.590241			0.98465
